# Supplementary material for: Excellent Response to OnabotulinumtoxinA: Different Definitions, Different Predictors
Source: Int J Environ Res Public Health. 2022 Sep 2;19(17):10975. doi: 10.3390/ijerph191710975 (PMC9518492; doi:10.3390/ijerph191710975)
Supplement: Supplementary file 1 [file ijerph-19-10975-s001.zip]

Archive with 1 entries (1 files):
- ijerph-1860111-supplementary.pdf
